# Supplementary material for: Efficacy of Tai Chi on lower limb function of Parkinson’s disease patients: A systematic review and meta-analysis
Source: Front Aging Neurosci. 2023 Feb 1;15:1096417. doi: 10.3389/fnagi.2023.1096417 (PMC9929552; doi:10.3389/fnagi.2023.1096417)
Supplement: Supplementary file 1 [file Data_Sheet_1.CSV]

Search number	Query	Sort By	Filters	Search Details	Results	Time
8	(("Tai Ji"[Mesh]) OR ((((((((((Tai-ji) OR (Tai Chi)) OR (Chi, Tai)) OR (Tai Ji Quan)) OR (Ji Quan, Tai)) OR (Quan, Tai Ji)) OR (Taiji)) OR (Taijiquan)) OR (T'ai Chi)) OR (Tai Chi Chuan))) AND (("Parkinson Disease, Secondary"[Mesh]) OR (((((((((((Secondary Parkinson Disease) OR (Symptomatic Parkinson Disease)) OR (Parkinsonism, Symptomatic)) OR (Symptomatic Parkinsonism)) OR (Secondary Parkinsonis…		Randomized Controlled Trial	(("Tai Ji"[MeSH Terms] OR ("Tai Ji"[MeSH Terms] OR ("tai"[All Fields] AND "ji"[All Fields]) OR "Tai Ji"[All Fields] OR ("Tai Ji"[MeSH Terms] OR ("tai"[All Fields] AND "ji"[All Fields]) OR "Tai Ji"[All Fields] OR ("tai"[All Fields] AND "chi"[All Fields]) OR "tai chi"[All Fields]) OR ("Tai Ji"[MeSH Terms] OR ("tai"[All Fields] AND "ji"[All Fields]) OR "Tai Ji"[All Fields] OR ("chi"[All Fields] AND …	5	21:42:23
7	(("Tai Ji"[Mesh]) OR ((((((((((Tai-ji) OR (Tai Chi)) OR (Chi, Tai)) OR (Tai Ji Quan)) OR (Ji Quan, Tai)) OR (Quan, Tai Ji)) OR (Taiji)) OR (Taijiquan)) OR (T'ai Chi)) OR (Tai Chi Chuan))) AND (("Parkinson Disease, Secondary"[Mesh]) OR (((((((((((Secondary Parkinson Disease) OR (Symptomatic Parkinson Disease)) OR (Parkinsonism, Symptomatic)) OR (Symptomatic Parkinsonism)) OR (Secondary Parkinsonis…			("Tai Ji"[MeSH Terms] OR ("Tai Ji"[MeSH Terms] OR ("tai"[All Fields] AND "ji"[All Fields]) OR "Tai Ji"[All Fields] OR ("Tai Ji"[MeSH Terms] OR ("tai"[All Fields] AND "ji"[All Fields]) OR "Tai Ji"[All Fields] OR ("tai"[All Fields] AND "chi"[All Fields]) OR "tai chi"[All Fields]) OR ("Tai Ji"[MeSH Terms] OR ("tai"[All Fields] AND "ji"[All Fields]) OR "Tai Ji"[All Fields] OR ("chi"[All Fields] AND "…	19	21:41:34
6	("Parkinson Disease, Secondary"[Mesh]) OR (((((((((((Secondary Parkinson Disease) OR (Symptomatic Parkinson Disease)) OR (Parkinsonism, Symptomatic)) OR (Symptomatic Parkinsonism)) OR (Secondary Parkinsonism)) OR (Parkinson Disease, Symptomatic)) OR (Parkinsonism, Secondary)) OR (Parkinson Disease, Secondary Vascular)) OR (Secondary Vascular Parkinson Disease)) OR (Atherosclerotic Parkinsonism)) …			"parkinson disease, secondary"[MeSH Terms] OR ("parkinson disease, secondary"[MeSH Terms] OR ("parkinson"[All Fields] AND "disease"[All Fields] AND "secondary"[All Fields]) OR "secondary parkinson disease"[All Fields] OR ("secondary"[All Fields] AND "parkinson"[All Fields] AND "disease"[All Fields]) OR ("parkinson disease, secondary"[MeSH Terms] OR ("parkinson"[All Fields] AND "disease"[All Field…	13,477	21:41:14
5	((((((((((Secondary Parkinson Disease) OR (Symptomatic Parkinson Disease)) OR (Parkinsonism, Symptomatic)) OR (Symptomatic Parkinsonism)) OR (Secondary Parkinsonism)) OR (Parkinson Disease, Symptomatic)) OR (Parkinsonism, Secondary)) OR (Parkinson Disease, Secondary Vascular)) OR (Secondary Vascular Parkinson Disease)) OR (Atherosclerotic Parkinsonism)) OR (Parkinsonism, Atherosclerotic)			"parkinson disease, secondary"[MeSH Terms] OR ("parkinson"[All Fields] AND "disease"[All Fields] AND "secondary"[All Fields]) OR "secondary parkinson disease"[All Fields] OR ("secondary"[All Fields] AND "parkinson"[All Fields] AND "disease"[All Fields]) OR ("parkinson disease, secondary"[MeSH Terms] OR ("parkinson"[All Fields] AND "disease"[All Fields] AND "secondary"[All Fields]) OR "secondary p…	13,477	21:40:58
4	"Parkinson Disease, Secondary"[Mesh]			"parkinson disease, secondary"[MeSH Terms]	6,763	21:40:38
3	("Tai Ji"[Mesh]) OR ((((((((((Tai-ji) OR (Tai Chi)) OR (Chi, Tai)) OR (Tai Ji Quan)) OR (Ji Quan, Tai)) OR (Quan, Tai Ji)) OR (Taiji)) OR (Taijiquan)) OR (T'ai Chi)) OR (Tai Chi Chuan))			"Tai Ji"[MeSH Terms] OR ("Tai Ji"[MeSH Terms] OR ("tai"[All Fields] AND "ji"[All Fields]) OR "Tai Ji"[All Fields] OR ("Tai Ji"[MeSH Terms] OR ("tai"[All Fields] AND "ji"[All Fields]) OR "Tai Ji"[All Fields] OR ("tai"[All Fields] AND "chi"[All Fields]) OR "tai chi"[All Fields]) OR ("Tai Ji"[MeSH Terms] OR ("tai"[All Fields] AND "ji"[All Fields]) OR "Tai Ji"[All Fields] OR ("chi"[All Fields] AND "t…	3,869	21:40:09
2	(((((((((Tai-ji) OR (Tai Chi)) OR (Chi, Tai)) OR (Tai Ji Quan)) OR (Ji Quan, Tai)) OR (Quan, Tai Ji)) OR (Taiji)) OR (Taijiquan)) OR (T'ai Chi)) OR (Tai Chi Chuan)			"tai ji"[MeSH Terms] OR ("tai"[All Fields] AND "ji"[All Fields]) OR "tai ji"[All Fields] OR ("tai ji"[MeSH Terms] OR ("tai"[All Fields] AND "ji"[All Fields]) OR "tai ji"[All Fields] OR ("tai"[All Fields] AND "chi"[All Fields]) OR "tai chi"[All Fields]) OR ("tai ji"[MeSH Terms] OR ("tai"[All Fields] AND "ji"[All Fields]) OR "tai ji"[All Fields] OR ("chi"[All Fields] AND "tai"[All Fields]) OR "chi …	3,869	21:39:49
1	"Tai Ji"[Mesh]	Most Recent		"Tai Ji"[MeSH Terms]	1,351	21:39:28
